# Supplementary material for: Comparative analyses of persistence traits in Escherichia coli O157:H7 strains belonging to different clades including REPEXH01 and REPEXH02 strains
Source: Front Microbiol. 2024 Dec 18;15:1501956. doi: 10.3389/fmicb.2024.1501956 (PMC11688487; doi:10.3389/fmicb.2024.1501956)
Supplement: Supplementary file 2 [file Table_2.xlsx]

## Sheet: Table 2
Table 2. Genes encoded by the large GI in strain PNUSAE013245
Locus Tag	Putative function
DDA95_04285	Type II toxin-antitoxin system RelE/ParE family toxin
DDA95_04290	Type II toxin-antitoxin system ParD family antitoxin
DDA95_04295	DDA95_04295 DUF4942 domain-containing protein
DDA95_04300	DUF957 domain-containing protein
DDA95_04305	DUF5983 family protein
DDA95_04310	TA system toxin CbtA family protein
DDA95_04315	Type IV toxin-antitoxin system YeeU family antitoxin
DDA95_04320	DUF987 domain-containing protein
DDA95_04325	RadC family protein
DDA95_04330	Antirestriction protein
DDA95_04335	DUF932 domain-containing protein
DDA95_04340	DUF905 family protein
DDA95_04345	Hypothetical protein
DDA95_04350	WYL domain-containing protein
DDA95_04355	YfjP family GTPase
DDA95_04360	Hypothetical protein
DDA95_04365	Inovirus Gp2 family protein
DDA95_04370	Hypothetical protein
DDA95_04375	IS66-like element ISEc23 family transposase
DDA95_04380	IS66 family insertion sequence element accessory protein TnpB
DDA95_04385	Transposase
DDA95_04390	AAA family ATPase
DDA95_04395	Hypothetical protein
DDA95_04400	IS21-like element IS100kyp family helper ATPase IstB
DDA95_04405	IS21-like element IS100 family transposase
DDA95_04410	Hypothetical protein
DDA95_04415	Hypothetical protein
DDA95_04420	Hypothetical protein
DDA95_04425	Inovirus-type Gp2 protein
DDA95_04430	Hypothetical protein
DDA95_04435	AlpA family transcriptional regulator
DDA95_04440	Hypothetical protein
DDA95_04445	ProQ/FinO family protein
DDA95_04450	Osmoprotectant transport activator ProQ
DDA95_04470	Tat pathway signal sequence protein
DDA95_04475	Sulfonamide-resistant dihydropteroate synthase Sul2
DDA95_04480	Aminoglycoside O-phosphotransferase APH(3)-Ib
DDA95_04485	Aminoglycoside O-phosphotransferase APH(6)-Id
DDA95_04490	Relaxase
DDA95_04495	Tetracycline resistance transcriptional repressor TetR(A)
DDA95_04500	Tetracycline efflux MFS transporter Tet(A)
DDA95_04510	LysR family transcriptional regulator
DDA95_04515	chloramphenicol/florfenicol efflux MFS transporter FloR
DDA95_04520	DUF3363 domain-containing protein
DDA95_04525	IS91-like element ISVsa3 family transposase
DDA95_04530	Hypothetical protein
DDA95_04535	Recombinase family protein
DDA95_04540	Class 1 integron integrase IntI1
DDA95_04545	Trimethoprim-resistant dihydrofolate reductase DfrA1
DDA95_04555	Quaternary ammonium compound efflux SMR transporter QacE delta 1
DDA95_04560	Sulfonamide-resistant dihydropteroate synthase Sul1
DDA95_04565	GNAT family N-acetyltransferase
DDA95_04570	IS21-like element IS1326 family helper ATPase IstB
DDA95_04575	IS21-like element IS1326 family transposase
DDA95_04580	TniB family NTP-binding protein
DDA95_04585	DDE-type integrase/transposase/recombinase
DDA95_04590	EAL domain-containing protein
DDA95_04595	Broad-spectrum mercury transporter MerE
DDA95_04600	Mercury resistance co-regulator MerD
DDA95_04605	Mercury(II) reductase
DDA95_04610	Organomercurial transporter MerC
DDA95_04615	Mercury resistance system periplasmic binding protein MerP
DDA95_04620	Mercuric transport protein MerT
DDA95_04625	Hg(II)-responsive transcriptional regulator
DDA95_04630	IS1-like element IS1A family transposase
DDA95_04635	IS66-like element accessory protein TnpA
DDA95_04640	IS66 family insertion sequence element accessory protein TnpB
DDA95_04645	IS66-like element ISCro1 family transposase
DDA95_04655	DEAD/DEAH box helicase family protein
DDA95_04660	Class I SAM-dependent DNA methyltransferase
DDA95_04665	Restriction endonuclease subunit S
DDA95_04670	AAA family ATPase
DDA95_04675	Hypothetical protein
DDA95_04685	OmpW family outer membrane protein
DDA95_04690	WYL domain-containing protein
DDA95_04695	Chemotaxis protein
DDA95_04700	ATP--cob(I)alamin adenosyltransferase
DDA95_04705	YkgJ family cysteine cluster protein
DDA95_04710	Hypothetical protein
DDA95_04715	Phosphoethanolamine transferase
DDA95_04720	Tetratricopeptide repeat protein
DDA95_04725	Tyrosine-type recombinase/integrase
