# Supplementary material for: Comparative analyses of persistence traits in Escherichia coli O157:H7 strains belonging to different clades including REPEXH01 and REPEXH02 strains
Source: Front Microbiol. 2024 Dec 18;15:1501956. doi: 10.3389/fmicb.2024.1501956 (PMC11688487; doi:10.3389/fmicb.2024.1501956)
Supplement: Supplementary file 3 [file Table_3.xlsx]

## Sheet: Table 3
Table 3. Genes that are present in strain PNUSAE043864 but absent in strain 2019C-3201
Locus Tag	Location	Products
GRQ08_00705	Chromosome	DUF4942 domain-containing protein
GRQ08_00710	Chromosome	Hypothetical protein
GRQ08_01585	Chromosome	As(III)-sensing metalloregulatory transcriptional repressor ArsR
GRQ08_02990	Chromosome	Hypothetical protein
GRQ08_03385	Chromosome	IS3-like element IS1203 family transposase
GRQ08_04215	Chromosome	IS1 family transposase
GRQ08_04425	Chromosome	Protein YqgD
GRQ08_04430	Chromosome	Protein YqgG
GRQ08_05105	Chromosome	Protein YgdT
GRQ08_06680	Chromosome	Small toxic inner membrane protein TimP
GRQ08_08005	Chromosome	MFS transporter
GRQ08_08095	Chromosome	Protein YpaB
GRQ08_08190	Chromosome	Protein YojO
GRQ08_10670	Chromosome	Hypothetical protein
GRQ08_10695	Chromosome	Protein YoaL
GRQ08_11430	Chromosome	Hypothetical protein
GRQ08_12135	Chromosome (prophage-8)	Phage major capsid protein
GRQ08_13035	Chromosome (prophage-9)	Rz1 family lipoprotein
GRQ08_15775	Chromosome (prophage-14)	DUF826 domain-containing protein
GRQ08_15780	Chromosome (prophage-14)	DUF1378 family protein
GRQ08_15785	Chromosome (prophage-14)	DUF1737 domain-containing protei
GRQ08_16570	Chromosome	Hypothetical protein
GRQ08_17310	Chromosome (prophage-17)	Rz1 family lipoprotein
GRQ08_18065	Chromosome (prophage-19)	Protein YdfB
GRQ08_20235	Chromosome	Small membrane protein YldA
GRQ08_21920	Chromosome	Hypothetical protein
GRQ08_24045	Chromosome	DUF262 domain-containing protein
GRQ08_24050	Chromosome	DUF262 domain-containing protein
GRQ08_24085	Chromosome	Cytoplasmic protein
GRQ08_24145	Chromosome	RNA 2-phosphotransferase
GRQ08_24150	Chromosome	RNA 2-phosphotransferase
GRQ08_24185	Chromosome	Protein YtiD
GRQ08_26085	Chromosome	Hypothetical protein
GRQ08_27140	pO157	Replication protein RepA
